# Supplementary material for: Evaluation of buriti endocarp as lignocellulosic substrate for second generation ethanol production
Source: PeerJ. 2018 Aug 2;6:e5275. doi: 10.7717/peerj.5275 (PMC6076983; doi:10.7717/peerj.5275)
Supplement: Data S2 [file peerj-06-5275-s002.xlsx]

## Sheet: Glucose
	Ponto	Abs.1	Abs.2	Abs.3	Average Glucose.	[Glucose] g/L	[Glucose] g/g	%[Glucose]
	1	0.027	0.029	0.029	0.029	0.0920635	0.00920635	0.920635
	2	0.01	0.012	0.013	0.012	0.0380952	0.00380952	0.380952
	3	0.038	0.049	0.048	0.048	0.152381	0.0152381	1.52381				Abs.1	Abs.2	Abs.3	Average
	4	0.022	0.023	0.02	0.022	0.0698413	0.00698413	0.698413			P	0.312	0.315	0.316	0.315
	5	0.056	0.059	0.058	0.058	0.184127	0.0184127	1.84127			B	0	0	0	0
	6	0.032	0.033	0.034	0.033	0.104762	0.0104762	1.04762
	7	0.02	0.025	0.026	0.025	0.0793651	0.00793651	0.793651
	8	0.01	0.011	0.012	0.011	0.0349206	0.00349206	0.349206
	9	0.005	0.004	0.004	0.004	0.0126984	0.00126984	0.126984
	10	0.064	0.066	0.067	0.066	0.209524	0.0209524	2.09524
	11	0.019	0.017	0.018	0.018	0.0571429	0.00571429	0.571429
	12	0.053	0.055	0.031	0.053	0.168254	0.0168254	1.68254
	13	0.039	0.036	0.038	0.038	0.120635	0.0120635	1.20635
	14	0.029	0.03	0.029	0.029	0.0920635	0.00920635	0.920635
	15	0.046	0.047	0.045	0.046	0.146032	0.0146032	1.46032
	16	0.035	0.035	0.036	0.035	0.111111	0.0111111	1.11111
	17	0.043	0.042	0.045	0.043	0.136508	0.0136508	1.36508
	18	0.038	0.039	0.041	0.039	0.12381	0.012381	1.2381

## Sheet: RS
	Ponto	[glucose] g/l	Abs.1	Abs.2	Abs.3	Average Abs.		[glucose] g/l	Average Abs.
	0	0	0	0	0	0		0	0
	1	0.2	0.035	0.036	0.036	0.036		0.2	0.036
	2	0.4	0.108	0.109	0.108	0.108		0.4	0.108
	3	0.6	0.178	0.177	0.174	0.177		0.6	0.177
	4	0.8	0.26	0.259	0.261	0.26		0.8	0.26
	5	1	0.308	0.302	0.307	0.307		1	0.307
Ponto	Abs.1	Abs.2	Abs.3	Average Abs.	[RS] g/L	[RS] g/g	%[RS]
1	0.067	0.068	0.068	0.068	0.222732	0.0222732	2.22732
2	0.025	0.028	0.026	0.026	0.0851621	0.00851621	0.851621
3	0.171	0.172	0.176	0.172	0.56338	0.056338	5.6338
4	0.078	0.076	0.078	0.078	0.255486	0.0255486	2.55486
5	0.245	0.244	0.246	0.245	0.802489	0.0802489	8.02489
6	0.152	0.153	0.153	0.153	0.501146	0.0501146	5.01146
7	0.133	0.131	0.13	0.131	0.429086	0.0429086	4.29086
8	0.076	0.079	0.077	0.077	0.252211	0.0252211	2.52211
9	0.027	0.027	0.028	0.027	0.0884376	0.00884376	0.884376
10	0.266	0.268	0.267	0.267	0.87455	0.087455	8.7455
11	0.098	0.097	0.1	0.098	0.320996	0.0320996	3.20996
12	0.221	0.223	0.224	0.223	0.730429	0.0730429	7.30429
13	0.155	0.153	0.156	0.155	0.507697	0.0507697	5.07697
14	0.142	0.142	0.14	0.142	0.465116	0.0465116	4.65116
15	0.201	0.203	0.204	0.203	0.66492	0.066492	6.6492
16	0.177	0.18	0.18	0.18	0.589584	0.0589584	5.89584
17	0.205	0.205	0.207	0.205	0.671471	0.0671471	6.71471
18	0.21	0.209	0.214	0.21	0.687848	0.0687848	6.87848

## Sheet: summary
	%[Gluc]	%[RS]
	0.9206	2.2273
	0.3809	0.8516
	1.5238	5.6338
	0.6984	2.5548
	1.8412	8.0248
	1.0476	5.0114
	0.7936	4.2908
	0.3492	2.5221
	0.1269	0.8843
	2.0952	8.7454
	0.5714	3.2099
	1.6825	7.3042
	1.2063	5.0769
	0.9206	4.6511
	1.4603	6.6491
	1.1111	5.8958
	1.365	6.7147
	1.238	6.8784
